# Supplementary material for: Correlation between myelin basic protein levels in cerebrospinal fluid and motor speed in patients with schizophrenia
Source: Neuropsychopharmacol Rep. 2024 Aug 12;44(3):663–70. doi: 10.1002/npr2.12471 (PMC11544460; doi:10.1002/npr2.12471)
Supplement: Supplementary file 1 — Data S1: [file NPR2-44-663-s001.xlsx]

## Sheet: Sheet1
sex(m0f1)	age	diagnosis (control:0, schizophrenia:1)	CSF-MBP (pg/mL)	chlorpromazine equivalents	PANSS total score	BACS verbal memory	BACS working memory	BACS motor speed	BACS verbal fleuency	BACS attention	BACS executive function	BACS composite
1	50	1	132.066	1053.03	42
0	36	1	101.801	1450	60
0	59	0	96.1025			-2.034	-0.368	-2.551	-1.969	-4.06	-0.6	-3.642
0	53	1	95.8339	650	89
0	58	1	94.4875	400	49	-0.182	0.169	-4.691	-1.515	-2.616	0.389	-3.06
0	40	1	94.4557	12.5	60
0	26	0	93.4848
1	46	1	93.2615	600	87
0	57	0	92.8475
1	44	1	92.6784	1157.58	41
0	47	1	92.6681	1436.4	45	-0.93	-0.975	-1.598	0.007	-1.527	0.125	-1.317
0	35	1	92.5226		75
0	44	1	91.4281		67
1	33	0	91.2777
0	41	0	91.2426
0	59	1	91.1163	600	50
1	39	0	91.0914
1	28	0	90.2743
1	42	0	89.9063
0	37	0	89.1219
1	44	0	88.9408
0	29	0	88.8334
1	47	0	88.5918
0	36	1	88.5306		50
0	26	1	88.3593		40	-0.102	-0.632	-4.607	-0.157	-3.096	0.067	-2.682
0	33	1	87.7127	112.9	94
0	45	0	87.2235
0	50	1	87.1903	1509.09	107
0	35	1	86.8753		50
1	50	0	86.4523
1	50	1	86.4207		54
0	35	0	86.0221
0	34	0	85.5357
1	38	1	85.5258	475	67
1	27	1	85.3623		70
0	61	0	84.9768			-0.333	-1.171	-3.04	-2.376	-1.504	0.053	-2.448
1	30	1	84.7166	150	94
0	47	0	83.9419
1	41	0	83.8129
0	52	1	83.7696	1550	55
1	44	1	83.0975	637.9	77
0	36	1	83.0108		44
1	46	0	83.0015
0	42	1	82.9903		68
0	49	0	82.8219			2.152	-1.4	0.393	1.312	-0.659	-0.381	0.421
1	32	0	82.8089
0	49	0	82.5265
1	37	1	82.4395	200	58
1	20	1	82.3463	300	73
0	39	0	82.3332
0	53	1	82.095	527.27	57
0	44	1	81.9686	750	67	-0.182	0.429	-1.782	0.913	-1.221	0.389	-0.527
0	20	0	81.8969
1	37	0	81.8258
1	42	1	81.8075		60
0	40	1	81.7175		80
1	48	1	81.6931	200	69	-2.697	-1.971	-1.676	-3.527	-5.275	-8.476	-7.03
1	54	0	81.6853			-1.977	0.525	-3.093	-0.48	-0.829	1.792	-1.091
1	65	0	81.5849
1	53	0	81.4956
0	33	1	81.4196		59
1	41	1	81.3597	375	69
1	51	1	81.0768		75	-1.744	-0.225	-4.589	0.352	-0.907	-0.292	-1.991
1	32	1	81.0719	1500	58	-0.883	-1.704	-2.92	-1.198	-2.922	-2.545	-2.635
1	62	1	80.8798		66
0	32	1	80.8076		45
0	46	1	80.4449	637.888	57
0	48	1	80.3534	200	49	-1.889	-1.971	-2.09	-1.161	-1.099	-0.381	-2.557
0	37	1	80.2447		65
0	56	0	79.9967
0	31	0	79.8677
0	39	1	79.6314	1330.3	37
0	44	1	79.5979		58
0	33	0	79.4671
0	43	0	79.3979
1	37	0	79.2865
0	55	1	79.1276		59
1	16	1	78.5496		89
0	53	1	78.3183		76
0	45	0	78.2356
1	30	1	78.1197		55
0	38	0	78.0234			-3.443	-1.914	-2.495	1.097	-0.95	-0.333	-2.851
0	53	0	77.9054
1	57	1	77.6843		41
0	44	0	77.3882
0	23	1	77.3639	1860.6	50
1	42	1	77.2374	400	59
0	44	1	77.201	2336.4	59	-0.233	1.025	-1.037	0.972	-0.907	-1.542	-0.463
0	37	0	77.1366			-1.081	-1.4	-0.572	0.667	-1.319	-0.857	-1.358
0	58	0	77.1217
0	46	1	77.0896	2056.8	54
0	26	0	77.0213			-1.99	-1.971	0.531	0.344	-3.407	-2.286	-2.613
0	22	1	76.8883		74
0	31	1	76.8209		73
0	30	0	76.8008
0	23	0	76.7418
1	34	1	76.6772		36
1	64	1	76.4813		88	-3.063	-1.914	-1.187	-1.565	0.979	0.083	-2.364
0	20	1	76.4249	806.1	80
1	38	1	76.3899	800	57	0.284	-1.118	-1.365	-1.654	-0.669	-0.556	-1.763
1	37	1	76.3411	700	68	-4.203	-2.486	-3.43	-2.048	-1.236	-1.167	-5.166
0	53	0	76.268
0	24	1	76.2546	400	63
0	38	1	76.2245		60
0	61	1	76.2032	300	52
1	52	0	76.1147
0	36	0	76.0562
0	42	0	75.757
0	39	1	75.5274		55
1	34	0	75.4207
0	25	0	75.3185
1	23	0	75.2951
1	20	1	75.2943		84
0	54	0	75.2824			-0.95	-0.93	-1.83	-0.27	-1.19	-0.47	-1.647
0	32	0	75.1984
0	37	1	75.1923	577.273	66
1	39	1	74.9102		82
0	37	1	74.7737		54
1	20	0	74.772
1	26	0	74.5949
0	44	0	74.5738
0	47	0	74.3327
0	47	1	74.0952	0	65
1	39	1	73.9543		35
0	45	1	73.8262	825.758	47
1	56	1	73.6352		52
0	39	1	73.6308		70	0.739	0.333	0.442	1.094	-0.078	-0.273	0.489
0	25	1	73.6209	400	55
1	37	0	73.5198
1	56	0	73.2693
1	65	1	73.2581		64
0	31	1	73.167		73
0	44	0	73.0815
0	25	1	72.6538		94
1	52	1	72.4895		76
0	35	0	72.4143
0	32	0	72.2873
1	52	1	72.2531		47
0	42	0	72.2417
1	35	1	72.126	454.545	55
0	25	0	72.0518
0	43	1	72.0312	300	74
1	41	1	71.8625	1100	42	-1.384	-0.257	-1.262	0.667	-1.538	-0.381	-1.237
0	20	0	71.862
1	26	1	71.6311		66
0	42	1	71.5155		45
1	37	1	71.4237		64
0	43	0	70.972
1	53	0	70.7859
0	29	0	70.5606
0	35	0	70.1655
0	26	1	70.14		62
0	36	1	70.0898	425	40
0	36	1	69.8586		72
0	48	1	69.6104	75	60
0	47	0	69.4727
1	27	1	69.3962		56
0	20	1	69.3917		62
0	35	1	69.0125	1400	64
0	39	1	68.9036	200	62
0	15	1	68.7838		72
1	41	0	68.4917
0	31	1	68.3477	100	77
0	43	1	67.4422	1350	66	-1.47	-0.11	-0.87	-0.55	-1.29	2.07	-0.696
0	54	1	67.3334	200	69
1	22	0	67.3304
0	24	0	67.0065
0	25	1	66.9146		65
1	22	0	66.529
1	35	1	66.5052		33
1	22	0	65.9847
0	41	1	65.2055	475	71
0	46	1	64.9009	0	56	-2.293	-0.543		0.667	-3.187	-0.381
0	47	1	64.4408	0	74
1	45	1	64.3908		88
1	42	0	63.8642
0	22	0	62.4681
1	23	0	62.1945
1	23	1	62.0319	950	69
1	50	1	61.6577	400	51
0	50	0	61.5737
1	35	0	61.3858
0	18	1	60.7739		89
0	42	0	60.1873
0	31	0	59.6716
0	23	1	59.3906	237.5	82
0	19	0	58.5844
0	28	1	58.5573		107
0	60	1	57.5357	415	67
1	49	1	57.3409	751.5	95
1	25	1	55.771	600	65
0	26	1	54.6942	400	69
0	44	1	54.6766		40
1	21	1	52.3826	850	57
0	39	1	52.1489	0	80
0	36	1	51.4717	300	38
0	37	0	51.0177
1	26	1	50.2634		129
0	26	0	50.2185
1	25	1	50.2183		57
0	48	0	48.5664
1	44	1	48.0618	525.5	37
0	32	1	47.838		72
1	39	0	47.2435
1	26	1	46.9068	400	78
0	33	1	45.9811	550	64
0	45	1	45.4015		76
0	50	1	44.8476	800	70
1	30	0	44.8403
1	40	0	44.5276
0	39	0	44.4661
0	36	1	44.0193	200	62
1	40	1	43.4522	0	84	-0.784	0.158	-0.121	-0.472	-2.012	-1.267	-1.415
0	31	0	42.9674
0	46	1	41.5951		50
0	53	1	123.031		76
0	36	1	111.68	702	52	-3.169	-1.26	-3.327	-2.291	-4.128	-9.611	-8.618
1	56	1	101.46	900	61
1	57	1	101.238		60	-0.523	-0.407	-1.858	1.094	-0.373	-1.636	-0.802
0	47	1	94.202	1842	59
1	55	1	90.7004		42
0	41	1	88.7417		52
1	31	1	88.6876		58
0	44	1	85.952	0	81
1	44	1	83.8833		92
1	47	1	81.9318		76
0	51	1	79.9995	1889	113	-1.163	-0.225	-2.159	0.421	-1.372	-1.542	-1.624
0	28	1	78.3714	400	69
0	29	1	75.264		67
0	41	1	74.6182		69
0	53	1	73.4904	1205	60	0.737	0.886	0.669	3.462	0.33	0.571	1.981
0	41	1	72.6607		68
1	28	1	70.2675		81
1	29	1	70.1236	13	65	-2.309	-1.415	-1.424	-0.174	-1.74	-1.526	-2.511
1	31	1	70.1142	455	46	-2.062	0.78	-1.02	-0.541	-1.11	-1	-1.448
0	29	1	69.1901		115
1	36	1	69.0076		75	-4.716	-1.412	-1.73	-3.833	-3.066	-5	-6.86
1	46	1	66.0951		58
1	37	1	62.9712		82
0	27	1	62.9218	838	95
0	37	1	61.5249	1200	78
1	28	1	49.9014		62
0	50	0	95.7844
0	42	0	92.6554
0	36	0	92.44
1	27	0	85.2721
0	52	0	84.4604
1	42	0	81.4419
0	33	0	81.079
1	41	0	80.5892
1	45	0	80.5735
1	49	0	79.5746
0	30	0	79.1
1	31	0	78.3591
1	48	0	78.3039
0	33	0	78.1306
0	53	0	74.4156
1	48	0	74.2534
1	29	0	73.3838
0	36	0	72.1698
1	36	0	71.0294
0	34	0	70.1414
1	35	0	69.3198
1	48	0	66.9339
0	37	0	65.3603
0	48	0	58.0995
1	50	0	55.6547
1	39	0	51.819
0	38	0	44.707
